# Supplementary material for: Computational design and evaluation of mRNA- and protein-based conjugate vaccines for influenza A and SARS-CoV-2 viruses
Source: J Genet Eng Biotechnol. 2023 Nov 15;21:120. doi: 10.1186/s43141-023-00574-x (PMC10651613; doi:10.1186/s43141-023-00574-x)
Supplement: Supplementary file 1 — Additional file 1. [file 43141_2023_574_MOESM1_ESM.xlsx]

## Sheet: Table 1
Table 1: Antigenic MHC-I binding epitopes with alleless of NA and HA of IAV and S protein of SARS‐COV‐2 predicted by NetMHCpan EL 4.1 method using IEDB server.
Sr. No.	Proteins	Alleles	Start	End	Length	Peptides	Antigenicity Score	Antigenicity	Toxicity	Allergenicity
1	Hemagglutinin	HLA-A*68:02, HLA-A*02:06, HLA-A*02:03, HLA-A*02:01, HLA-A*68:01, HLA-A*30:01, HLA-A*26:01, HLA-A*30:02, HLA-A*01:01, HLA-A*33:01, HLA-B*51:01, HLA-A*11:01, HLA-A*03:01, HLA-B*15:01, HLA-B*07:02, HLA-A*31:01, HLA-B*57:01, HLA-B*58:01, HLA-B*35:01, HLA-A*32:01, HLA-B*08:01, HLA-B*53:01, HLA-B*40:01, HLA-B*44:02, HLA-B*44:03, HLA-A*23:01, HLA-A*24:02	533	541	9	TVASSLALA	0.6502	Antigen	Non-Toxin	Non-Allergen
		HLA-B*44:03, HLA-B*44:02, HLA-B*15:01, HLA-A*30:02, HLA-A*01:01, HLA-B*35:01, HLA-B*40:01, HLA-A*26:01, HLA-B*53:01, HLA-B*57:01, HLA-B*58:01, HLA-A*68:01, HLA-B*08:01, HLA-B*07:02, HLA-B*51:01, HLA-A*32:01, HLA-A*33:01, HLA-A*30:01, HLA-A*03:01, HLA-A*23:01, HLA-A*11:01, HLA-A*24:02, HLA-A*31:01, HLA-A*68:02, HLA-A*02:06, HLA-A*02:03, HLA-A*02:01	490	498	9	MESVRNGTY	0.8219	Antigen	Non-Toxin	Non-Allergen
		HLA-A*68:02, HLA-B*51:01, HLA-B*57:01, HLA-B*58:01, HLA-A*02:06, HLA-A*30:01, HLA-B*08:01, HLA-A*32:01, HLA-A*02:03, HLA-A*24:02, HLA-B*53:01, HLA-A*30:02, HLA-A*01:01, HLA-A*23:01, HLA-A*26:01, HLA-A*33:01, HLA-A*68:01, HLA-A*02:01, HLA-B*07:02, HLA-A*31:01, HLA-B*35:01, HLA-B*44:02, HLA-A*11:01, HLA-B*15:01, HLA-B*40:01, HLA-B*44:03, HLA-A*03:01	301	309	9	NSSMPFHNI	0.6211	Antigen	Non-Toxin	Non-Allergen
		HLA-A*02:01, HLA-A*02:06, HLA-A*02:03, HLA-A*01:01, HLA-A*68:02, HLA-B*08:01, HLA-B*51:01, HLA-A*30:02, HLA-B*07:02, HLA-A*30:01, HLA-A*32:01, HLA-A*26:01, HLA-A*03:01, HLA-B*15:01, HLA-B*53:01, HLA-B*35:01, HLA-B*40:01, HLA-A*31:01, HLA-A*33:01, HLA-A*24:02, HLA-A*23:01, HLA-A*68:01, HLA-B*58:01, HLA-B*57:01, HLA-B*44:02, HLA-A*11:01, HLA-B*44:03	448	456	9	TLDFHDSNV	1.4584	Antigen	Non-Toxin	Non-Allergen
2	Neuraminidase	HLA-A*68:01, HLA-A*31:01, HLA-A*33:01, HLA-A*30:01, HLA-A*11:01, HLA-A*03:01, HLA-A*26:01, HLA-A*30:02, HLA-A*68:02, HLA-B*08:01, HLA-A*32:01, HLA-A*02:06, HLA-B*15:01, HLA-A*01:01, HLA-A*02:03, HLA-A*02:01, HLA-B*35:01, HLA-B*57:01, HLA-B*07:02, HLA-B*51:01, HLA-A*24:02, HLA-A*23:01, HLA-B*58:01, HLA-B*44:02, HLA-B*44:03, HLA-B*53:01, HLA-B*40:01	132	140	9	TVKDRSPYR	0.9523	Antigen	Non-Toxin	Non-Allergen
		HLA-B*07:02, HLA-B*35:01, HLA-B*53:01, HLA-B*51:01, HLA-B*08:01, HLA-A*26:01, HLA-B*57:01, HLA-B*44:02, HLA-B*58:01, HLA-B*15:01, HLA-A*30:02, HLA-B*44:03, HLA-A*01:01, HLA-A*32:01, HLA-A*24:02, HLA-A*23:01, HLA-A*68:02, HLA-A*68:01, HLA-B*40:01, HLA-A*02:06, HLA-A*03:01, HLA-A*30:01, HLA-A*11:01, HLA-A*33:01, HLA-A*31:01, HLA-A*02:01, HLA-A*02:03	150	158	9	APSPYNSRF	0.7486	Antigen	Non-Toxin	Non-Allergen
		HLA-A*30:02, HLA-B*15:01, HLA-A*26:01, HLA-A*32:01, HLA-A*11:01, HLA-A*30:01, HLA-A*03:01, HLA-B*57:01, HLA-A*68:01, HLA-A*01:01, HLA-A*31:01, HLA-B*35:01, HLA-B*58:01, HLA-B*53:01, HLA-A*33:01, HLA-B*44:03, HLA-B*44:02, HLA-A*02:06, HLA-A*68:02, HLA-A*02:03, HLA-B*08:01, HLA-A*02:01, HLA-A*23:01, HLA-B*40:01, HLA-B*07:02, HLA-A*24:02, HLA-B*51:01	329	337	9	GVKGFSYRY	0.6322	Antigen	Non-Toxin	Non-Allergen
3	Glycoprotein spike (S) protein	HLA-B*51:01, HLA-B*07:02, HLA-B*35:01, HLA-B*53:01, HLA-B*08:01, HLA-A*68:02, HLA-A*02:06, HLA-A*02:01, HLA-A*02:03, HLA-A*26:01, HLA-A*30:02, HLA-A*30:01, HLA-B*57:01, HLA-A*32:01, HLA-A*68:01, HLA-A*01:01, HLA-B*58:01, HLA-A*33:01, HLA-A*23:01, HLA-B*40:01, HLA-A*31:01, HLA-A*24:02, HLA-A*03:01, HLA-B*44:02, HLA-B*44:03, HLA-B*15:01, HLA-A*11:01	714	722	9	IPTNFTISV	0.882	Antigen	Non-Toxin	Non-Allergen
		HLA-A*68:02, HLA-A*02:06, HLA-A*02:03, HLA-A*02:01, HLA-B*51:01, HLA-A*26:01, HLA-B*58:01, HLA-B*57:01, HLA-A*32:01, HLA-B*53:01, HLA-B*35:01, HLA-B*15:01, HLA-A*68:01, HLA-A*01:01, HLA-A*30:01, HLA-B*08:01, HLA-A*23:01, HLA-A*30:02, HLA-A*24:02, HLA-A*33:01, HLA-B*07:02, HLA-A*31:01, HLA-B*40:01, HLA-A*11:01, HLA-A*03:01, HLA-B*44:03, HLA-B*44:02	718	726	9	FTISVTTEI	0.8535	Antigen	Non-Toxin	Non-Allergen
		HLA-B*40:01, HLA-B*44:03, HLA-B*44:02, HLA-A*02:06, HLA-B*51:01, HLA-B*15:01, HLA-B*08:01, HLA-A*02:01, HLA-B*35:01, HLA-B*53:01, HLA-A*68:02, HLA-A*02:03, HLA-A*26:01, HLA-A*01:01, HLA-A*23:01, HLA-A*30:02, HLA-A*32:01, HLA-B*07:02, HLA-A*24:02, HLA-A*30:01, HLA-B*58:01, HLA-B*57:01, HLA-A*68:01, HLA-A*33:01, HLA-A*31:01, HLA-A*03:01, HLA-A*11:01	168	176	9	FEYVSQPFL	0.6324	Antigen	Non-Toxin	Non-Allergen
		HLA-A*11:01, HLA-A*03:01, HLA-A*68:01, HLA-A*30:01, HLA-A*31:01, HLA-A*30:02, HLA-A*32:01, HLA-A*33:01, HLA-B*15:01, HLA-A*26:01, HLA-A*02:06, HLA-A*68:02, HLA-A*01:01, HLA-A*02:03, HLA-B*57:01, HLA-A*02:01, HLA-B*58:01, HLA-B*07:02, HLA-B*35:01, HLA-B*51:01, HLA-B*53:01, HLA-B*44:02, HLA-A*23:01, HLA-A*24:02, HLA-B*08:01, HLA-B*44:03, HLA-B*40:01	89	97	9	GVYFASTEK	0.7112	Antigen	Non-Toxin	Non-Allergen
		HLA-B*07:02, HLA-B*08:01, HLA-B*51:01, HLA-B*35:01, HLA-A*30:01, HLA-A*30:02, HLA-B*53:01, HLA-A*01:01, HLA-A*68:02, HLA-A*33:01, HLA-A*03:01, HLA-B*15:01, HLA-A*68:01, HLA-B*44:02, HLA-A*26:01, HLA-B*44:03, HLA-A*02:03, HLA-B*40:01, HLA-B*57:01, HLA-A*31:01, HLA-A*02:06, HLA-A*11:01, HLA-B*58:01, HLA-A*02:01, HLA-A*32:01, HLA-A*23:01, HLA-A*24:02	680	688	9	SPRRARSVA	0.7729	Antigen	Non-Toxin	Non-Allergen
		HLA-A*02:01, HLA-B*08:01, HLA-A*02:03, HLA-A*02:06, HLA-B*07:02, HLA-A*01:01, HLA-B*15:01, HLA-A*32:01, HLA-A*68:02, HLA-A*30:02, HLA-B*35:01, HLA-A*24:02, HLA-A*23:01, HLA-B*51:01, HLA-B*40:01, HLA-A*26:01, HLA-B*53:01, HLA-A*30:01, HLA-B*44:02, HLA-A*03:01, HLA-B*58:01, HLA-B*57:01, HLA-A*31:01, HLA-A*11:01, HLA-A*33:01, HLA-B*44:03, HLA-A*68:01	109	117	9	TLDSKTQSL	1.0685	Antigen	Non-Toxin	Non-Allergen

## Sheet: Table 2
Table 2: Antigenic MHC-II binding epitopes with alleles of NA and HA of IAV and S protein of SARS‐COV‐2 predicted by IEDB recommended 2.22 method using IEDB server.
Sr. No.	Proteins	Alleles	Start	End	Length	Peptides	Antigenicity Score	Antigenicity	Toxicity	Allergenicity
1	Hemagglutinin	HLA-DRB1*07:01, HLA-DRB5*01:01, HLA-DRB1*09:01, HLA-DRB1*04:05, HLA-DRB1*01:01, HLA-DRB1*04:01, HLA-DRB1*13:02, HLA-DRB4*01:01, HLA-DRB1*11:01, HLA-DRB3*01:01, HLA-DPA1*01:03/DPB1*02:01, HLA-DQA1*05:01/DQB1*03:01, HLA-DRB1*15:01, HLA-DPA1*03:01/DPB1*04:02, HLA-DQA1*01:01/DQB1*05:01, HLA-DRB1*12:01, HLA-DQA1*01:02/DQB1*06:02, HLA-DRB1*08:02, HLA-DPA1*02:01/DPB1*01:01, HLA-DQA1*05:01/DQB1*02:01, HL…	269	283	15	INSSMPFHNIHPLTI	0.9172	Antigen	Non-Toxin	Non-Allergen
		HLA-DRB1*07:01, HLA-DRB5*01:01, HLA-DRB1*04:05, HLA-DRB1*09:01, HLA-DRB1*01:01, HLA-DRB1*04:01, HLA-DRB1*11:01, HLA-DRB1*13:02, HLA-DPA1*01:03/DPB1*02:01, HLA-DRB3*01:01, HLA-DPA1*03:01/DPB1*04:02, HLA-DRB1*15:01, HLA-DQA1*05:01/DQB1*03:01, HLA-DRB4*01:01, HLA-DQA1*01:01/DQB1*05:01, HLA-DRB1*12:01, HLA-DRB1*08:02, HLA-DQA1*01:02/DQB1*06:02, HLA-DPA1*02:01/DPB1*01:01, HLA-DQA1*05:01/DQB1*02:01, HL…	270	284	15	NSSMPFHNIHPLTIG	1.397	Antigen	Non-Toxin	Non-Allergen
		HLA-DQA1*03:01/DQB1*03:02, HLA-DRB1*04:05, HLA-DQA1*04:01/DQB1*04:02, HLA-DRB1*04:01, HLA-DQA1*01:02/DQB1*06:02, HLA-DRB1*15:01, HLA-DQA1*05:01/DQB1*02:01, HLA-DPA1*02:01/DPB1*01:01, HLA-DPA1*03:01/DPB1*04:02, HLA-DRB1*01:01, HLA-DPA1*02:01/DPB1*05:01, HLA-DQA1*01:01/DQB1*05:01, HLA-DRB3*01:01, HLA-DRB5*01:01, HLA-DPA1*01:03/DPB1*02:01, HLA-DRB4*01:01, HLA-DRB1*12:01, HLA-DRB1*13:02, HLA-DRB1*11:…	403	417	15	TYNAELLVLMENERT	0.6447	Antigen	Non-Toxin	Non-Allergen
2	Neuraminidase	HLA-DRB1*01:01, HLA-DPA1*03:01/DPB1*04:02, HLA-DRB1*07:01, HLA-DPA1*01:03/DPB1*02:01, HLA-DPA1*02:01/DPB1*01:01, HLA-DRB5*01:01, HLA-DRB1*09:01, HLA-DPA1*02:01/DPB1*05:01, HLA-DQA1*01:02/DQB1*06:02, HLA-DQA1*05:01/DQB1*02:01, HLA-DRB1*04:05, HLA-DRB4*01:01, HLA-DRB1*04:01, HLA-DRB1*12:01, HLA-DRB1*11:01, HLA-DQA1*05:01/DQB1*03:01, HLA-DRB1*13:02, HLA-DRB3*01:01, HLA-DQA1*04:01/DQB1*04:02, HLA-DRB…	115	129	15	TFFLTQGALLNDKHS	0.6999	Antigen	Non-Toxin	Non-Allergen
		HLA-DRB1*09:01, HLA-DRB1*13:02, HLA-DRB1*07:01, HLA-DRB1*15:01, HLA-DRB3*01:01, HLA-DRB1*01:01, HLA-DQA1*05:01/DQB1*03:01, HLA-DRB5*01:01, HLA-DPA1*01:03/DPB1*02:01, HLA-DRB1*11:01, HLA-DRB1*04:05, HLA-DQA1*05:01/DQB1*02:01, HLA-DRB1*04:01, HLA-DPA1*02:01/DPB1*05:01, HLA-DPA1*03:01/DPB1*04:02, HLA-DRB1*08:02, HLA-DQA1*01:01/DQB1*05:01, HLA-DPA1*02:01/DPB1*01:01, HLA-DQA1*01:02/DQB1*06:02, HLA-DRB…	330	344	15	VKGFSYRYGNGVWIG	0.4729	Antigen	Non-Toxin	Non-Allergen
		HLA-DRB1*09:01, HLA-DRB1*13:02, HLA-DRB1*07:01, HLA-DRB1*15:01, HLA-DRB3*01:01, HLA-DRB1*01:01, HLA-DQA1*05:01/DQB1*03:01, HLA-DPA1*01:03/DPB1*02:01, HLA-DRB5*01:01, HLA-DRB1*11:01, HLA-DQA1*05:01/DQB1*02:01, HLA-DRB1*04:05, HLA-DRB1*08:02, HLA-DRB1*04:01, HLA-DPA1*02:01/DPB1*05:01, HLA-DPA1*03:01/DPB1*04:02, HLA-DRB1*12:01, HLA-DQA1*01:01/DQB1*05:01, HLA-DPA1*02:01/DPB1*01:01, HLA-DQA1*03:01/DQB…	329	343	15	GVKGFSYRYGNGVWI	0.5514	Antigen	Non-Toxin	Non-Allergen
		HLA-DRB1*03:01, HLA-DRB3*01:01, HLA-DRB1*04:01, HLA-DQA1*05:01/DQB1*02:01, HLA-DQA1*03:01/DQB1*03:02, HLA-DRB1*08:02, HLA-DQA1*01:02/DQB1*06:02, HLA-DRB4*01:01, HLA-DQA1*01:01/DQB1*05:01, HLA-DRB1*04:05, HLA-DPA1*02:01/DPB1*01:01, HLA-DQA1*04:01/DQB1*04:02, HLA-DQA1*05:01/DQB1*03:01, HLA-DRB1*13:02, HLA-DRB1*01:01, HLA-DRB1*11:01, HLA-DPA1*01:03/DPB1*02:01, HLA-DRB1*09:01, HLA-DPA1*03:01/DPB1*04:…	368	382	15	DSRFSVRQDVVAMTD	0.6503	Antigen	Non-Toxin	Non-Allergen
		HLA-DRB1*03:01, HLA-DRB3*01:01, HLA-DRB1*04:01, HLA-DQA1*03:01/DQB1*03:02, HLA-DQA1*05:01/DQB1*02:01, HLA-DRB1*08:02, HLA-DRB1*04:05, HLA-DQA1*04:01/DQB1*04:02, HLA-DRB4*01:01, HLA-DQA1*05:01/DQB1*03:01, HLA-DQA1*01:02/DQB1*06:02, HLA-DRB1*13:02, HLA-DRB1*09:01, HLA-DRB1*01:01, HLA-DRB1*11:01, HLA-DQA1*01:01/DQB1*05:01, HLA-DPA1*03:01/DPB1*04:02, HLA-DRB1*15:01, HLA-DPA1*02:01/DPB1*01:01, HLA-DPA…	370	384	15	RFSVRQDVVAMTDRS	0.6606	Antigen	Non-Toxin	Non-Allergen
		HLA-DRB1*03:01, HLA-DRB3*01:01, HLA-DRB1*04:01, HLA-DQA1*03:01/DQB1*03:02, HLA-DQA1*05:01/DQB1*02:01, HLA-DRB1*08:02, HLA-DRB1*04:05, HLA-DQA1*01:02/DQB1*06:02, HLA-DQA1*01:01/DQB1*05:01, HLA-DQA1*04:01/DQB1*04:02, HLA-DRB4*01:01, HLA-DQA1*05:01/DQB1*03:01, HLA-DRB1*13:02, HLA-DRB1*01:01, HLA-DRB1*11:01, HLA-DRB1*09:01, HLA-DPA1*03:01/DPB1*04:02, HLA-DPA1*02:01/DPB1*01:01, HLA-DRB1*15:01, HLA-DRB…	369	383	15	SRFSVRQDVVAMTDR	0.5961	Antigen	Non-Toxin	Non-Allergen
		HLA-DRB1*03:01, HLA-DRB3*01:01, HLA-DRB1*04:01, HLA-DQA1*05:01/DQB1*02:01, HLA-DRB4*01:01, HLA-DRB1*08:02, HLA-DQA1*01:02/DQB1*06:02, HLA-DQA1*01:01/DQB1*05:01, HLA-DRB1*04:05, HLA-DRB1*13:02, HLA-DPA1*02:01/DPB1*01:01, HLA-DQA1*05:01/DQB1*03:01, HLA-DRB1*01:01, HLA-DRB1*11:01, HLA-DPA1*01:03/DPB1*02:01, HLA-DQA1*03:01/DQB1*03:02, HLA-DRB1*09:01, HLA-DQA1*04:01/DQB1*04:02, HLA-DPA1*03:01/DPB1*04:…	367	381	15	TDSRFSVRQDVVAMT	0.6988	Antigen	Non-Toxin	Non-Allergen
		HLA-DRB1*09:01, HLA-DRB1*13:02, HLA-DRB1*15:01, HLA-DRB3*01:01, HLA-DRB1*01:01, HLA-DRB1*07:01, HLA-DQA1*05:01/DQB1*03:01, HLA-DRB5*01:01, HLA-DPA1*01:03/DPB1*02:01, HLA-DQA1*01:02/DQB1*06:02, HLA-DRB1*11:01, HLA-DRB1*04:01, HLA-DQA1*05:01/DQB1*02:01, HLA-DQA1*01:01/DQB1*05:01, HLA-DRB1*08:02, HLA-DRB1*04:05, HLA-DPA1*03:01/DPB1*04:02, HLA-DPA1*02:01/DPB1*05:01, HLA-DRB1*03:01, HLA-DPA1*02:01/DPB…	332	346	15	GFSYRYGNGVWIGRT	1.3029	Antigen	Non-Toxin	Non-Allergen
		HLA-DRB1*09:01, HLA-DRB1*13:02, HLA-DRB1*15:01, HLA-DRB1*01:01, HLA-DRB1*07:01, HLA-DQA1*05:01/DQB1*03:01, HLA-DRB3*01:01, HLA-DRB5*01:01, HLA-DPA1*01:03/DPB1*02:01, HLA-DQA1*01:02/DQB1*06:02, HLA-DRB1*11:01, HLA-DRB1*04:01, HLA-DRB1*08:02, HLA-DQA1*05:01/DQB1*02:01, HLA-DQA1*01:01/DQB1*05:01, HLA-DRB1*04:05, HLA-DPA1*03:01/DPB1*04:02, HLA-DRB1*03:01, HLA-DPA1*02:01/DPB1*01:01, HLA-DQA1*03:01/DQB…	333	347	15	FSYRYGNGVWIGRTK	1.382	Antigen	Non-Toxin	Non-Allergen
3	Glycoprotein spike (S) protein	HLA-DRB1*13:02, HLA-DRB1*04:01, HLA-DQA1*01:02/DQB1*06:02, HLA-DRB1*04:05, HLA-DRB1*08:02, HLA-DRB3*01:01, HLA-DRB1*01:01, HLA-DRB1*15:01, HLA-DRB1*03:01, HLA-DRB1*12:01, HLA-DRB1*09:01, HLA-DRB1*07:01, HLA-DQA1*05:01/DQB1*03:01, HLA-DRB4*01:01, HLA-DRB1*11:01, HLA-DRB5*01:01, HLA-DPA1*03:01/DPB1*04:02, HLA-DQA1*03:01/DQB1*03:02, HLA-DQA1*01:01/DQB1*05:01, HLA-DPA1*02:01/DPB1*01:01, HLA-DQA1*05:0…	115	129	15	QSLLIVNNATNVVIK	0.4343	Antigen	Non-Toxin	Non-Allergen
		HLA-DRB1*01:01, HLA-DPA1*02:01/DPB1*01:01, HLA-DPA1*03:01/DPB1*04:02, HLA-DPA1*01:03/DPB1*02:01, HLA-DRB1*04:01, HLA-DPA1*02:01/DPB1*05:01, HLA-DRB1*15:01, HLA-DQA1*01:01/DQB1*05:01, HLA-DRB1*11:01, HLA-DRB1*09:01, HLA-DRB1*12:01, HLA-DQA1*05:01/DQB1*02:01, HLA-DRB4*01:01, HLA-DRB1*04:05, HLA-DRB5*01:01, HLA-DRB1*07:01, HLA-DRB1*08:02, HLA-DRB1*13:02, HLA-DRB1*03:01, HLA-DQA1*05:01/DQB1*03:01, HL…	510	524	15	VVVLSFELLHAPATV	0.8083	Antigen	Non-Toxin	Non-Allergen
		HLA-DRB1*01:01, HLA-DPA1*02:01/DPB1*01:01, HLA-DPA1*03:01/DPB1*04:02, HLA-DPA1*01:03/DPB1*02:01, HLA-DPA1*02:01/DPB1*05:01, HLA-DRB1*04:01, HLA-DRB1*15:01, HLA-DQA1*01:01/DQB1*05:01, HLA-DRB1*11:01, HLA-DRB4*01:01, HLA-DRB1*12:01, HLA-DQA1*05:01/DQB1*02:01, HLA-DRB1*04:05, HLA-DRB1*09:01, HLA-DRB1*03:01, HLA-DRB1*07:01, HLA-DRB1*08:02, HLA-DRB5*01:01, HLA-DQA1*01:02/DQB1*06:02, HLA-DQA1*03:01/DQB…	509	523	15	RVVVLSFELLHAPAT	0.7485	Antigen	Non-Antigen	Non-Allergen
		HLA-DPA1*03:01/DPB1*04:02, HLA-DPA1*02:01/DPB1*01:01, HLA-DPA1*01:03/DPB1*02:01, HLA-DPA1*02:01/DPB1*05:01, HLA-DRB4*01:01, HLA-DRB1*15:01, HLA-DQA1*01:01/DQB1*05:01, HLA-DRB1*04:05, HLA-DQA1*05:01/DQB1*02:01, HLA-DRB1*12:01, HLA-DRB1*03:01, HLA-DQA1*03:01/DQB1*03:02, HLA-DRB1*01:01, HLA-DRB1*07:01, HLA-DRB1*04:01, HLA-DRB1*08:02, HLA-DQA1*01:02/DQB1*06:02, HLA-DRB5*01:01, HLA-DQA1*04:01/DQB1*04:…	508	522	15	YRVVVLSFELLHAPA	0.7072	Antigen	Non-Antigen	Non-Allergen
		HLA-DRB5*01:01, HLA-DRB1*04:05, HLA-DRB4*01:01, HLA-DPA1*03:01/DPB1*04:02, HLA-DPA1*02:01/DPB1*05:01, HLA-DRB1*15:01, HLA-DRB1*04:01, HLA-DPA1*01:03/DPB1*02:01, HLA-DRB1*11:01, HLA-DRB1*01:01, HLA-DRB1*08:02, HLA-DRB1*12:01, HLA-DPA1*02:01/DPB1*01:01, HLA-DRB1*07:01, HLA-DQA1*01:02/DQB1*06:02, HLA-DQA1*01:01/DQB1*05:01, HLA-DRB1*13:02, HLA-DRB1*09:01, HLA-DRB1*03:01, HLA-DQA1*05:01/DQB1*02:01, HL…	233	247	15	INITRFQTLLALHRS	0.4118	Antigen	Non-Antigen	Non-Allergen

## Sheet: Table 3
Table 3: Predicted Linear Epitope(s):
No.	Chain	Start	End	Peptide	Number of residues	Score
1	A	497	611	PYRAAYAPSPYNSRFAAYGVKGFSYRYAAYIPTNFTISVAAYFTISVTTEIAAYGVYFASTEKAAYSPRRARSVAAAYINSSMPFHNIHPLTIGPGPGNSSMPFHNIHPLTIGGP	115	0.833
2	A	875	975	YRVVVLSFELLHAPAGPGPGINITRFQTLLALHRSGPGPGIVGIVAGLAVLAVVVIGAVVATVMCRRKSSGGKGGSYSQAASSDSAQGSDVSLTAHHHHHH	101	0.825
3	A	292	388	SSACPYQGRKKKKNDAYPTIKKSYNNTNKKATGLRNSPQGEKRKKQTGNQNHTGICNQKKAGQDSTSVILTGNSSLCPKKDTVDWSWPDGAELPFKK	97	0.772
4	A	396	420	YHKNNKSWMESEKKKHTPINLVRDL	25	0.716
5	A	51	78	TTGAKKANRVTKPEAGHFAKAGVEAGRG	28	0.649
6	A	633	654	PGTFFLTQGALLNDKHSGPGPG	22	0.633
7	A	846	859	PATVGPGPGRVVVL	14	0.614
8	A	746	759	MTDRGPGPGTDSRF	14	0.61
9	A	179	188	RVDAERNLLL	10	0.6
10	A	790	802	GPGPGFSYRYGNG	13	0.577
11	A	131	141	DATHGNSLSHR	11	0.567
12	A	7	35	KKVGMTRIFTEDGVSIPVTVIEVEANRVT	29	0.563
13	A	90	99	FTVGQSISVE	10	0.536
14	A	807	813	RTKGPGP	7	0.536
15	A	254	261	GNFNDYEE	8	0.51
16	A	195	199	GATGS	5	0.508

## Sheet: Table 4
Table 4: Predicted Discontinuous Epitope(s):
No.	Residues	Number of residues	Score
1	A:N327, A:S328, A:P329, A:Q330, A:G331, A:E332, A:R334	7	0.987
2	A:S943, A:S944, A:G945, A:G946, A:K947, A:G948, A:G949, A:S950	8	0.978
3	A:N583, A:I584, A:H585, A:P586, A:L587, A:T588, A:I589, A:G590, A:P591, A:G592, A:P593, A:G594, A:N595, A:S596, A:S597, A:M598, A:P599	17	0.924
4	A:F511, A:A512, A:A513, A:Y514, A:G515, A:V516, A:K517, A:G518, A:F519, A:S520, A:R522, A:Y523	12	0.919
5	A:Y951, A:S952, A:Q953, A:A954, A:A955, A:S956, A:S957, A:D958, A:S959, A:A960, A:Q961, A:G962, A:S963, A:D964, A:V965, A:S966, A:L967, A:T968, A:A969, A:H970, A:H971, A:H972, A:H973, A:H974, A:H975	25	0.915
6	A:R568, A:S569, A:V570, A:A571, A:A572, A:A573, A:Y574, A:I575, A:N576, A:S577, A:S578, A:M579, A:P580, A:F581, A:H582	15	0.905
7	A:N508, A:S509, A:R510	3	0.904
8	A:A524, A:A525, A:Y526, A:I527, A:P528, A:T529, A:N530	7	0.897
9	A:F531, A:T532, A:I533, A:S534, A:V535, A:A536, A:A537, A:Y538, A:F539, A:T540, A:I541, A:S542, A:V543, A:T544, A:T545, A:E546, A:I547, A:A548, A:A549, A:Y550, A:G551, A:V552	22	0.883
10	A:S314, A:Y315, A:N316, A:N317, A:T318, A:N319, A:K320, A:K321, A:A322, A:T323, A:G324, A:L325, A:R326	13	0.856
11	A:S909, A:G910, A:P911, A:G912, A:P913, A:G914, A:I915, A:V916, A:G917, A:I918, A:V919, A:A920, A:G921, A:L922, A:A923, A:V924, A:L925, A:A926, A:V927, A:V928, A:V929, A:I930, A:G931, A:A932, A:V933, A:V934, A:A935, A:T936, A:V937, A:M938, A:C939, A:R940, A:R941, A:K942	34	0.832
12	A:R899, A:Q901, A:T902, A:L903, A:L904, A:A905, A:L906, A:H907, A:R908	9	0.83
13	A:K335, A:K336, A:T338, A:G339, A:N340, A:Q341, A:N342, A:H343, A:T344, A:G345, A:I346, A:C347, A:N348	13	0.822
14	A:E405, A:S406, A:E407, A:K409	4	0.82
15	A:A503, A:P504, A:S505, A:P506, A:Y507	5	0.8
16	A:K303, A:D306, A:A307, A:Y308, A:P309, A:T310, A:I311, A:K312, A:K313	9	0.796
17	A:Y297, A:Q298, A:G299, A:R300	4	0.739
18	A:H886, A:A887, A:P888, A:A889, A:G890, A:P891, A:G892, A:P893, A:G894, A:I895, A:N896, A:I897, A:T898	13	0.735
19	A:K371, A:D372, A:T373, A:V374, A:D375, A:W376, A:S377, A:W378, A:P379, A:D380, A:G381, A:A382, A:E383, A:L384, A:P385, A:F386	16	0.726
20	A:H411, A:T412, A:P413, A:I414, A:N415, A:L416, A:V417, A:R418, A:D419	9	0.725
21	A:E883, A:L884, A:L885	3	0.706
22	A:K351, A:A352, A:G353, A:Q354, A:D355, A:S356, A:T357, A:S358, A:V359, A:I360, A:L361, A:T362, A:G363, A:N364, A:S365, A:S366, A:L367, A:C368, A:P369	19	0.697
23	A:F600, A:H601, A:N602, A:I603, A:H604, A:P605, A:L606, A:T607, A:I608, A:G609, A:G610, A:P611	12	0.69
24	A:R749, A:G750, A:P751, A:G752, A:P753, A:G754, A:T755, A:D756, A:S757, A:R758	10	0.664
25	A:K559, A:A560, A:A561, A:Y562	4	0.657
26	A:F637, A:L638, A:T639, A:Q640, A:G641, A:A642, A:L643, A:L644, A:N645, A:D646, A:K647, A:H648, A:S649, A:G650, A:P651, A:G652, A:P653, A:G654	18	0.655
27	A:P846, A:A847, A:T848, A:V849, A:G850, A:P851, A:G852, A:P853, A:G854, A:R855	10	0.649
28	A:Y498, A:R499, A:A500, A:A501, A:Y502	5	0.643
29	A:Y553, A:F554, A:A555, A:S556, A:T557, A:E558	6	0.638
30	A:Y395, A:Y396, A:H397, A:K398, A:N399, A:N400, A:K401, A:S402, A:W403	9	0.625
31	A:K7, A:V9, A:G10, A:M11, A:T12, A:R13, A:I14, A:F15, A:T16, A:E17, A:D18, A:G19, A:V20, A:S21, A:I22, A:V24, A:V26, A:E28, A:V29, A:E30, A:A31, A:R33, A:V34, A:T35, A:T51, A:T52, A:G53, A:A54, A:K55, A:K56, A:A57, A:N58, A:R59, A:V60, A:T61, A:K62, A:P63, A:E64, A:A65, A:G66, A:H67, A:F68, A:A69, A:K70, A:A71, A:G72, A:V73, A:E74, A:A75, A:G76, A:R77, A:G78, A:F90, A:T91, A:V92, A:G93, A:Q94, A:…	78	0.594
32	A:G790, A:P791, A:G792, A:P793, A:G794, A:F795, A:S796, A:Y797	8	0.588
33	A:R876, A:V877, A:V878, A:V879, A:L880, A:S881, A:F882	7	0.572
34	A:K809, A:G810, A:P811, A:G812, A:P813	5	0.557
35	A:S292, A:S293, A:A294, A:C295, A:P296	5	0.555
36	A:Y799, A:G800, A:N801, A:G802	4	0.553
37	A:Q130, A:D131, A:A132, A:T133, A:H134, A:G135, A:N136, A:S137, A:L138, A:S139, A:H140, A:V142	12	0.551
38	A:P633, A:G634, A:T635, A:F636	4	0.533
39	A:V856, A:V857, A:V858, A:L859	4	0.525
40	A:G254, A:N255, A:F256, A:N257, A:D258, A:E260, A:E261	7	0.517
